# Supplementary material for: Enhancing Interfacial and Mechanical Properties of Carbon Fiber/Poly (Ether Ether Ketone) Composites via Bisphenol-Based Polyimide Modification
Source: Polymers (Basel). 2025 Dec 7;17(24):3258. doi: 10.3390/polym17243258 (PMC12736752; doi:10.3390/polym17243258)
Supplement: Supplementary file 1 [file polymers-17-03258-s001.zip]

Archive with 1 entries (1 files):
- polymers-3981690-supplementary.pdf
